# Supplementary material for: Natural Disasters, Psychosocial Distress, Psychological Flexibility, and Satisfaction with Life
Source: Behav Sci (Basel). 2025 Jun 24;15(7):848. doi: 10.3390/bs15070848 (PMC12292627; doi:10.3390/bs15070848)
Supplement: Supplementary file 1 [file behavsci-15-00848-s001.zip]

Archive with 1 entries (1 files):
- behavsci-3518306-supplementary.pdf
